# Supplementary material for: Effects of Soil Substrates and Microbial Inoculants on Earthworm-Mediated Modification of Soil Structure and Physicochemical Properties
Source: Biology (Basel). 2026 May 7;15(10):735. doi: 10.3390/biology15100735 (PMC13203635; doi:10.3390/biology15100735)
Supplement: Supplementary file 1 [file biology-15-00735-s001.zip]

Archive with 1 entries (1 files):
- biology-4268244-supplementary.pdf
